# Supplementary material for: Diversity, Genomics and Symbiotic Characteristics of Sinorhizobia That Nodulate Desmanthus spp. in Northwest Argentina
Source: Biology (Basel). 2023 Jul 4;12(7):958. doi: 10.3390/biology12070958 (PMC10376216; doi:10.3390/biology12070958)
Supplement: Supplementary file 1 [file biology-12-00958-s001.zip]

Archive with 1 entries (1 files):
- biology-2447258-supplementary.pdf
